# Supplementary material for: The Long-Acting Serine Protease Inhibitor mPEG-SPA-MDSPI16 Alleviates LPS-Induced Acute Lung Injury
Source: Int J Mol Sci. 2024 Apr 22;25(8):4567. doi: 10.3390/ijms25084567 (PMC11049807; doi:10.3390/ijms25084567)
Supplement: Supplementary file 1 [file ijms-25-04567-s001.zip]

Archive with 1 entries (1 files):
- ijms-2965002-supplementary.pdf
